# Supplementary material for: A novel similarity score based on gene ranks to reveal genetic relationships among diseases
Source: PeerJ. 2021 Jan 6;9:e10576. doi: 10.7717/peerj.10576 (PMC7796663; doi:10.7717/peerj.10576)
Supplement: Supplemental Information 3 [file peerj-09-10576-s003.r]

#####################MAG statistics

MAG<-function(XX)
{
  Texs<-1/(cumprod(XX)^(1/length(XX)))  ### XX is the vector constituted by the ranks of individual gene for k diseases
  return(Texs[length(XX)])
}
