# Supplementary material for: A novel similarity score based on gene ranks to reveal genetic relationships among diseases
Source: PeerJ. 2021 Jan 6;9:e10576. doi: 10.7717/peerj.10576 (PMC7796663; doi:10.7717/peerj.10576)
Supplement: Supplemental Information 4 [file peerj-09-10576-s004.r]

####################SimSIP statistics
SimSIP<-function(r1,r2)
{
  hF<-1/((r1)^0.5)
  hG<-1/((r2)^0.5)
  Texs<-hF%*%hG
  return(Texs)
}
